# Supplementary material for: Root-Colonizing Endophytic Fungi of the Dominant Grass Stipa krylovii From a Mongolian Steppe Grassland
Source: Front Microbiol. 2019 Nov 12;10:2565. doi: 10.3389/fmicb.2019.02565 (PMC6861457; doi:10.3389/fmicb.2019.02565)
Supplement: TABLE S1 — GenBank accession numbers of the different sequences of different isolates gained in this study. [file Table_1.XLSX]

## Sheet: Fig. 1 and 2
Clade	Strain	ITS sequence	TEF-1α sequence	LSU sequence	SSU sequence
Clade 1	MD06	MN537590	MN535231	MN515231
Clade 1	MD07	MN537591	MN535232	MN515232
Clade 1	MD12	MN537596	MN535235	MN515235
Clade 1	MD24	MN537608	MN535240	MN515241
Clade 1	MD27	MN537611
Clade 1	MD29	MN537613	MN535242	MN515244
Clade 1	MD42	MN537626	MN535247
Clade 1	MD53	MN537636
Clade 1	MD54	MN537637
Clade 1	MD55	MN537638
Clade 1	MD61	MN537644	MN535253	MN515255
Clade 1	MD62	MN537645	MN535254	MN515256
Clade 1	MD63	MN537646	MN535255	MN515257
Clade 1	MD64	MN537647	MN535256	MN515258
Clade 1	MD65	MN537648
Clade 1	TU05	MN537668	MN535261	MN515263
Clade 1	TU12	MN537675
Clade 1	TU13	MN537676
Clade 1	TU25	MN537688
Clade 1	TU30	MN537693	MN535269	MN515272
Clade 1	TU31	MN537694
Clade 1	TU33	MN537696	MN535271	MN515274
Clade 1	TU37	MN537700	MN535272	MN515275
Clade 1	TU38	MN537701	MN535273	MN515276
Clade 1	TU39	MN537702	MN535274	MN515277
Clade 1	TU40	MN537703	MN535275	MN515278
Clade 1	TU44	MN537707
Clade 1	TU46	MN537709
Clade 1	TU48	MN537711
Clade 1	TU49	MN537712
Clade 1	TU50	MN537713
Clade 1	TU57	MN537718	MN535284	MN515286
Clade 1	TU58	MN537719	MN535285	MN515287
Clade 2	MF03	MN537657
Clade 2	MF04	MN537658
Clade 2	MF05	MN537659
Clade 2	MF06	MN537660
Clade 2	MF07	MN537661
Clade 2	MF08	MN537662
Clade 2	MF09	MN537663	MN535259	MN515261
Clade 3	MD17	MN537601
Clade 3	MD21	MN537605
Clade 3	TU16	MN537679
Clade 3	TU17	MN537680
Clade 3	TU41	MN537704	MN535276	MN515279
Clade 3	TU42	MN537705
Clade 4	MD03	MN537587
Clade 4	MD05	MN537589
Clade 4	MD41	MN537625
Clade 4	MD44	MN537628
Clade 4	MD46	MN537629	MN535249	MN515251
Clade 4	MD47	MN537630
Clade 4	MD69	MN537652
Clade 5	TU32	MN537695	MN535270	MN515273
Clade 6	MD26	MN537610		MN515243
Clade 7	MD09	MN537593
Clade 7	MD10	MN537594	MN535234	MN515234
Clade 8	MD28	MN537612
Clade 8	MD38	MN537622	MN535245	MN515247
Clade 8	MD57	MN537640
Clade 8	MD58	MN537641
Clade 8	MD66	MN537649
Clade 8	TU03	MN537666
Clade 8	TU07	MN537670
Clade 8	TU27	MN537690
Clade 8	TU34	MN537697
Clade 9	MD15	MN537599	MN535237	MN515237
Clade 9	MD16	MN537600
Clade 9	MD60	MN537643	MN535252	MN515254
Clade 10	MD56	MN537639	MN535251	MN515253
Clade 10	MD59	MN537642
Clade 11	TU08	MN537671		MN515264
Clade 12	MD25	MN537609	MN535241	MN515242
Clade 12	TU22	MN537685	MN535266	MN515269
Clade 13	MD30	MN537614
Clade 13	MD32	MN537616	MN535243	MN515245
Clade 13	MD33	MN537617
Clade 13	MD34	MN537618
Clade 13	MD35	MN537619
Clade 13	MD36	MN537620	MN535244	MN515246
Clade 13	MD67	MN537650
Clade 14	TU43	MN537706	MN535278	MN515280
Clade 15	TU14	MN537677	MN535263	MN515266
Clade 15	TU15	MN537678
Clade 16	MD39	MN537623	MN535246	MN515248
Clade 17	TU56	MN537717	MN535283	MN515285
Clade 18	MF02	MN537656	MN535258	MN515260
Clade 19	MD68	MN537651
Clade 19	TU18	MN537681	MN535264	MN515267
Clade 20	MD40	MN537624		MN515249
Clade 20	MD43	MN537627	MN535248	MN515250
Clade 20	TU35	MN537698
Clade 20	TU36	MN537699
Clade 21	TU45	MN537708	MN535278	MN515281
Clade 22	MD19	MN537603		MN515239
Clade 23	MD22	MN537606	MN535239	MN515240
Clade 23	MF01	MN537655
Clade 23	TU28	MN537691
Clade 24	TU29	MN537692	MN535268	MN515271
Clade 25	TU02	MN537665	MN535260	MN515262
Clade 25	TU04	MN537667
Clade 26	TU51	MN537714	MN535280	MN515283
Clade 27	TU24	MN537687
Clade 27	TU26	MN537689	MN535267	MN515270
Clade 28	MD51	MN537634	MN535250	MN515252
Clade 28	TU01	MN537664
Clade 29	TU11	MN537674	MN535262	MN515265
Clade 30	MD20	MN537604
Clade 30	MD23	MN537607
Clade 30	TU47	MN537710	MN535279	MN515282
Clade 31	MD11	MN537595
Clade 31	MD13	MN537597
Clade 31	MD14	MN537598	MN535236	MN515236
Clade 31	MD37	MN537621
Clade 31	MD48	MN537631
Clade 31	MD49	MN537632
Clade 31	MD50	MN537633
Clade 31	MD52	MN537635
Clade 31	TU19	MN537682
Clade 31	TU20	MN537683	MN535265	MN515268
Clade 31	TU21	MN537684
Clade 31	TU23	MN537686
Clade 31	TU55	MN537716	MN535282	MN515284	MN515302
Clade 32	MD08	MN537592	MN535233	MN515233	MN515298
Clade 32	MD18	MN537602	MN535238	MN515238	MN515299
Clade 33	MD01	MN537585		MN515229	MN515296
Clade 33	MD02	MN537586	MN535230	MN515230	MN515297
Clade 34	MD04	MN537588
Clade 34	MD31	MN537615
Clade 34	MD70	MN537653	MN535257	MN515259	MN515300
Clade 34	MD71	MN537654
Clade 34	TU06	MN537669
Clade 34	TU09	MN537672
Clade 34	TU10	MN537673
Clade 34	TU52	MN537715	MN535281		MN515301
